# Supplementary material for: A Systematic Review and Meta-Analysis of the Efficacy and Safety of Sodium-Glucose Cotransporter-2 Inhibitor in Patients Using Left Ventricular Assist Devices
Source: J Clin Med. 2024 Dec 5;13(23):7418. doi: 10.3390/jcm13237418 (PMC11641912; doi:10.3390/jcm13237418)
Supplement: Supplementary file 1 [file jcm-13-07418-s001.zip]

Archive with 1 entries (1 files):
- jcm-3300066-supplementary.pdf
